# Supplementary material for: In vivo genome editing in mouse restores dystrophin expression in Duchenne muscular dystrophy patient muscle fibers
Source: Genome Med. 2021 Apr 12;13:57. doi: 10.1186/s13073-021-00876-0 (PMC8042958; doi:10.1186/s13073-021-00876-0)
Supplement: Supplementary file 2 — Additional file 2: Supplementary Tables S1-S10. [file 13073_2021_876_MOESM2_ESM.xlsx]

## Sheet: Table S1.
Table S1. gRNAs sequences for different strategies.
gRNAs	sequence
IN45-Cas9-gRNA-1-F	CACCGAGGAAGTATGCCACAAAAG
IN45-Cas9-gRNA-1-R	AAACCTTTTGTGGCATACTTCCTC
IN45-Cas9-gRNA-2-F	CACCGCCAACATAGACTAACCTTCT
IN45-Cas9-gRNA-2-R	AAACAGAAGGTTAGTCTATGTTGGC
IN45-Cas9-gRNA-3-F	CACCGCAAGCGTCCATGAATAGCA
IN45-Cas9-gRNA-3-R	AAACTGCTATTCATGGACGCTTGC
IN54-Cas9-gRNA-4-F	CACCGGCTAGGAAGGAGAGGCGGA
IN54-Cas9-gRNA-4-R	AAACTCCGCCTCTCCTTCCTAGCC
IN54-Cas9-gRNA-5-F	CACCGCCCGTCTCGGGGACATAGT
IN54-Cas9-gRNA-5-R	AAACACTATGTCCCCGAGACGGGC
IN54-Cas9-gRNA-6-F	CACCGCTGAGTCCAGCTCTCAGAC
IN54-Cas9-gRNA-6-R	AAACGTCTGAGAGCTGGACTCAGC
IN45-Cas12a-gRNA-1-F	AGATGTCCAGGGACATCAATGAAAGA
IN45-Cas12a-gRNA-1-R	TGTTTCTTTCATTGATGTCCCTGGAC
IN45-Cas12a-gRNA-2-F	AGATACACTTCATTTGCTTCCAACATA
IN45-Cas12a-gRNA-2-R	TGTTTATGTTGGAAGCAAATGAAGTGT
IN45-Cas12a-gRNA-3-F	AGATTATTTGCACCTCCTTCGTGTACA
IN45-Cas12a-gRNA-3-R	TGTTTGTACACGAAGGAGGTGCAAATA
IN54-Cas12a-gRNA-4-F	AGATCTTTCCTCCGCTCACAGGTGTTA
IN54-Cas12a-gRNA-4-R	TGTTTAACACCTGTGAGCGGAGGAAAG
IN54-Cas12a-gRNA-5-F	AGATTACCCCACAACTCTCCCATCAA
IN54-Cas12a-gRNA-5-R	TGTTTTGATGGGAGAGTTGTGGGGTA
IN54-Cas12a-gRNA-6-F	AGATGGCTAGGCACCTCTCTTTAGCTGA
IN54-Cas12a-gRNA-6-R	TGTTTCAGCTAAAGAGAGGTGCCTAGCC
E50-gRNA-F	CACCGCTCCTGGACTGACCACTAT
E50-gRNA-R	AAACATAGTGGTCAGTCCAGGAGC
IN44-gRNA-F	CACCGTTGAAATTAAACTACACAC
IN44-gRNA-R	AAACGTGTGTAGTTTAATTTCAAC
IN55-gRNA-F	CACCGTGTATGATGCTATAATACCA
IN55-gRNA-R	AAACTGGTATTATAGCATCATACAC

## Sheet: Table S2.
Table S2. Primer sequences for PCR and RT-PCR
Primer name	Sequence
C F1	CTGGACGGAGCTGGTTTATCT
C R1	CCCTTTTCTTGGCGTATTGCC
U F1	GGGCTAATGTAGCATAATGGGG
U R1	CAGTGAGTAGTGGGGCACTT
C F2	GTGGTATATGCTGACTCTGTTGTG
C R2	CTGCTGGTAGTGCTACTGGCTGAC
U R2	GCCCAACAATAAGACCCTGTAGC
C F3	GGGTTTTTGTATGGAGCAATTG
C R3	CCCGTTGTCATGCAACACTTTG
F1	GATCTGTTGAGAAATGGCGGC
R1	TCGGAACCTTCCAGGGATCT
F2	CAGCGGCAAACTGTTGTCAG
R2	AGCCTTTCCTTACGGGTAGC
F3	ACAACCGGATGTGGAAGAGAT
R3	AGCCTCTTGATTGCTGGTCTT
hmtDNA-F	AATATTAAACACAAACTACCACCTACCT
hmtDNA-R	CTGATGGTTTCGATAATAACTAGTATGG
UCNE-F (Fig.6B)	AACAATGGGTTCAGCTGCTT
UCNE-R (Fig.6B)	CCCAGGCGTATTTTTGTTCT
hMIT-F (Fig.6B)	AATATTAAACACAAACTACCACCTACCT
hMIT-R (Fig.6B)	TGGTTCTCAGGGTTTGTTATAA

## Sheet: Table S3.
Table S3. Screening of Cas9/Cas12a-gRNAs（∆46–54）in HEK 293 cells treating with gRNAs,Cas9/Cas12a and reporter by FCM
	1-4	1-5	1-6	2-4	2-5	2-6	3-4	3-5	3-6	WT	R
Cas9 EGFP+	85.5	77.4	84.5	77.4	85.1	84.7	77	84.5	83.3	0	72
Cas9 Td+/EGFP+	28.5	21.3	25.2	19.4	25.4	25.5	22.3	23.9	22.1	—	8.7
Cas9 EGFP+	87.9	85.8	86.1	69.9	71.6	72.6	74.6	68.2	71.6	0.17	59.8
Cas9 Td+/EGFP+	29.5	25.6	21.9	20.5	18.8	19.7	28.8	25.9	28.6	—	2.8
Cas12a EGFP+	85.1	83.4	81.8	84.1	84.8	83.5	84.9	82.6	82.1	0.06	68.5
Cas12a Td+/EGFP+	19.4	16.7	15.5	14.6	14.9	13.5	13.5	10.7	10.5	—	5.23
Cas12a EGFP+	66.4	59	62.9	59.2	63.1	61.1	56	61.7	61.7	0	52.6
Cas12a Td+/EGFP+	16.2	11	15	11.4	12.9	10.5	10.2	10.5	10.4	—	3.2
WT: Wild Type; R: Reporter; Td: tdTomato

## Sheet: Table S4.
Table S4. Information of off-target sites of Cas9/gRNA1,4
#	Sequence + PAM	Mismatches	Locus
Target IN45 Cas9	GAGGAAGTATGCCACAAAAGTGG	0	ChrX:+31966424
OT1	AAGGAACTATGCCATAAAAGAGG	3	Chr4:-146158566
0T2	CAGGAAGTATTCCTCAAAAGAGG	3	Chr8:-19612012
OT3	GTTGAAGTATGCCAAAAAAGAGG	3	Chr2:+213405980
OT4	GATGAAGAATGTCACAAAAGCGG	3	Chr14:-61067878
OT5	GAGAAAGAATGCCAAAAAAGGGG	3	Chr20:-23939455
OT6	GAGAAAGTTTGCTACAAAAGTGG	3	Chr8:-137091274
OT7	GAGTGAGTATGGCACAAAAGTGG	3	Chr13:+94505658
OT8	GAGGACTTAGGCCACAAAAGTGG	3	Chr13:+96707190
OT9	GAGGATGTATGCCCCAGAAGTGG	3	Chr8:-54903561
OT10	GAGGAAGAATTCTACAAAAGTGG	3	Chr18:+78094992
OT11	GAGGAAGGATGCCCCAAATGAGG	3	Chr4:+175495429
OT12	GAGGAAGTCTGACAGAAAAGTGG	3	Chr18:-53746461
OT13	GAGGAAGTAGCCCACAAAAAAGG	3	Chr2:+99815147
OT14	GAGGAAGTATTTGACAAAAGAGG	3	Chr5:+134248513
Target IN54 Cas9	GGCTAGGAAGGAGAGGCGGAGGG	0	ChrX:+31631552
OT1	AGGTAGGAAGGAGAGGCGGATGG	3	Chr1:-245495651
0T2	AGCAAGGAAGGAGAAGCGGAGGG	3	Chr11:-44654084
OT3	AGCAAGGAAGGAGAGACGGAGGG	3	Chr7:-2493719
OT4	TGCGGGGAAGGAGAGGCGGAGGG	3	Chr11:+61129632
OT5	GCCTAGGAAGGAGAGGTGGAGGG	2	Chr15:+43894583
OT6	GTGTGGGAAGGAGAGGCGGAAGG	3	Chr4:+24672189
OT7	GTCTAGGAAGGGGAGGAGGAAGG	3	Chr1:+80752169
OT8	GGAGAGGAAGGAGAGGTGGATGG	3	Chr12:-3639194
OT9	GGAGAGGAAGGAGAGGCAGAAGG	3	Chr19:+50647774
OT10	GGGGAGGAAGGAGAGGGGGAGGG	3	Chr5:+157459793

## Sheet: Table S5.
Table S5. Primers for targeted-NGS reference for Fig2E and FigureS5
Primer Name	Sequence
HT-IN45-F	TCGTCGGCAGCGTCAGATGTGTATAAGAGACAGgctgagcttttaaagttg
HT-IN45-R	GTCTCGTGGGCTCGGAGATGTGTATAAGAGACAGgcttagaaatagctatgag
HT-IN54-F	TCGTCGGCAGCGTCAGATGTGTATAAGAGACAGcggaggaaaggaaagggagc
HT-IN54-R	GTCTCGTGGGCTCGGAGATGTGTATAAGAGACAGccttgctgcaactcaggaca
HT-IN44-F	TCGTCGGCAGCGTCAGATGTGTATAAGAGACAGgcagagttaattgttggtac
HT-IN44-R	GTCTCGTGGGCTCGGAGATGTGTATAAGAGACAGcacagtgtttcttatgccta
HT-IN55-F	TCGTCGGCAGCGTCAGATGTGTATAAGAGACAGggtcctatgtactttccacc
HT-IN55-R	GTCTCGTGGGCTCGGAGATGTGTATAAGAGACAGcacattcctgggagtctgtc
HT-E50-F	TCGTCGGCAGCGTCAGATGTGTATAAGAGACAGgcttttctgttaaagaggaag
HT-E50-R	GTCTCGTGGGCTCGGAGATGTGTATAAGAGACAGcagtcatcacttcatagttg

## Sheet: Table S6.
Table S6. Frequence of GoSC and LoSS in INDEL50/Cas-gRNA targeted DMD gene
	I.3n	I.3n+1	I.3n+2	d.3n	d.3n+1	d.3n+2	reframe	GoSC	Freq of GoSC(%)	LoSS	Freq of LoSS(%)
INDEL50/Cas9-1	2665	30817	5587	64061	66071	59857	71658	615	0.86	22007	30.71
INDEL50/Cas9-2	4326	25807	4717	68722	62204	58323	66921	1759	2.63	17883	26.72
INDEL50/Cas9-3	3379	30280	8171	68639	69499	62214	77670	1911	2.46	23573	30.35
I.: Insertion;
D.: Deletion;
GoSC: Gain of Stop Condons;
LoSS: Loss of Splice Site

## Sheet: Table S7.
Table S7. Information of off-target sites of Cas12a/gRNA1,4
#	Sequence + PAM	Mismatches	Locus
Target 45 Cas12a-1	TTTAGTCCAGGGACATCAATGAAAGA	0	ChrX:-31966023
OT1	TTTGAGTCCAGTAAGATCAGTGAAAGA	4	Chr21:-25565068
0T2	TTTCATTCCAGGGACCTCACTAAAAGA	4	Chr13:-58944096
OT3	TTTAGCACAGGGAGATCAATGAAATA	4	Chr4:+179739959
OT4	TTTAGTCCAGGGAGATCCATGTCAGA	4	Chr9:+100804880
OT5	TTTGAGTCCAGAGGCATCACTGAAAGG	4	Chr7:-30855761
Target 54 Cas12a-4	TTTCCTTTCCTCCGCTCACAGGTGTTA	0	ChrX:+31631622
OT1	TTTCCTTTACTCCACACACAGGTGTGA	4	Chr8:+81189565
OT2	TTTACTTTCCTCAGCTCCCAGATGTAA	4	Chr10:-102079052

## Sheet: Table S8.
Table S8. Primer and probe sequences for ddPCR
Primer name	Sequence
E57-F	AAGCGTCTGCACCTTTCTC
E57-P	CTGCAGGAACTTCTGGTGTGGCTAC
E57-R	CTGGAAAGTCGCCTCCAATA
∆46–54/Cas9-F	GCTGAGCTTTTAAAGTTGTC
∆46–54/Cas9-P	CCTTGCTGCAACTCAGGACAATTC
∆46–54/Cas9-R	GGACTCAGCTAAAGAGAG
∆46–54/Cas12a-F	GCCTATTCAACTTAACAACAGTAG
∆46–54/Cas12a-P	CTCCGCCTCTCCTTCCTAGC
∆46–54/Cas12a-R	AGGGCTATTCTACCTTCAGACT
∆45–55/Cas9-F	TTCTGAAATAGTCCAGAGGCCAA
∆45–55/Cas9-P	TCAATAAGTACCAACAATTAACTCTGC
∆45–55/Cas9-R	CCACAGCACCAGCACATTCC

## Sheet: Table S9.
Table S9. Primers for targeted-NGS for whole exome sequencing
45-HT-F1	tcgtcggcagcgtcagatgtgtataagagacagCAGAGGCCTGGCTAGTTCCG
45-HT-R1	gtctcgtgggctcggagatgtgtataagagacagCCCTTCACCACCTCTACACGT
45-HT-F2	tcgtcggcagcgtcagatgtgtataagagacagCTCCATGTCGTGCGTGTAGT
45-HT-R2	gtctcgtgggctcggagatgtgtataagagacagTGAGTCATCCCTGTCCCTGT
45-HT-F3	tcgtcggcagcgtcagatgtgtataagagacagCGCTCTGGGAGCCGC
45-HT-R3	gtctcgtgggctcggagatgtgtataagagacagGCCTCTGGGACGTGCG
45-HT-F4	tcgtcggcagcgtcagatgtgtataagagacagGGCAAGTTTGAGAACAGCCA
45-HT-R4	gtctcgtgggctcggagatgtgtataagagacagGCCACCCCCTCCGATATTTG
45-HT-F5	tcgtcggcagcgtcagatgtgtataagagacagTGTTCTGAAAACCCCCTCAGC
45-HT-R5	gtctcgtgggctcggagatgtgtataagagacagCTTAATAGCTGCATCCGGACAG
45-HT-F6	tcgtcggcagcgtcagatgtgtataagagacagCTTCTCATTTTCTCTTTCAGGC
45-HT-R6	gtctcgtgggctcggagatgtgtataagagacagGGGGTGATACAAAATAACTGTAC
45-HT-F7	tcgtcggcagcgtcagatgtgtataagagacagCGAAGGGCGACGAGTCC
45-HT-R7	gtctcgtgggctcggagatgtgtataagagacagCCTTCCTGCCCGAGAGC
45-HT-F8	tcgtcggcagcgtcagatgtgtataagagacagCAATACTCCTCTTAGAGGAC
45-HT-R8	gtctcgtgggctcggagatgtgtataagagacagCTACAGAGTCTCATTGATCCT
45-HT-F9	tcgtcggcagcgtcagatgtgtataagagacagCCGCGGCGCAAAGTTAGC
45-HT-R9	gtctcgtgggctcggagatgtgtataagagacagGCACTCACGTCCTCCGGC
45-HT-F10	tcgtcggcagcgtcagatgtgtataagagacagGAAACATTGCTTTTTCTTCTTTCCA
45-HT-R10	gtctcgtgggctcggagatgtgtataagagacagTGAGACTTTAGGTTCTGAAATTCGT
45-HT-F11	tcgtcggcagcgtcagatgtgtataagagacagCTTAGCCAGCGACCAGCC
45-HT-R11	gtctcgtgggctcggagatgtgtataagagacagAGCTCGCTGAGGCCGA
45-HT-F12	tcgtcggcagcgtcagatgtgtataagagacagCCATATCATGTTTAATGAGAAGGGC
45-HT-R12	gtctcgtgggctcggagatgtgtataagagacagACAGATGGACAAGTTTCTGGCT
45-HT-F13	tcgtcggcagcgtcagatgtgtataagagacagGACACTCCTCGCTGGGGATA
45-HT-R13	gtctcgtgggctcggagatgtgtataagagacagACTACAATGGCGACCCCAAG
45-HT-F14	tcgtcggcagcgtcagatgtgtataagagacagGGTCATGGTGAGGATGCTGG
45-HT-R14	gtctcgtgggctcggagatgtgtataagagacagGATCCCCGTCGGTCATCTTC
45-HT-F15	tcgtcggcagcgtcagatgtgtataagagacagTGAATCAGGCTGAGGGTCTT
45-HT-R15	gtctcgtgggctcggagatgtgtataagagacagTGTCCCTCTCTGCCTTCTGAAT
45-HT-F16	tcgtcggcagcgtcagatgtgtataagagacagCGCTTTACCTTGAGCCGCTT
45-HT-R16	gtctcgtgggctcggagatgtgtataagagacagGGCCACCACGAGCTGATAAA
AS-HT-F1	tcgtcggcagcgtcagatgtgtataagagacagACGATCTATCACTTCCACTATGC
AS-HT-R1	gtctcgtgggctcggagatgtgtataagagacagTTCTTCTGGAAACCATGGAAGT
AS-HT-F2	tcgtcggcagcgtcagatgtgtataagagacagCAGCAGGCAACCCACTAATTT
AS-HT-R2	gtctcgtgggctcggagatgtgtataagagacagAAGATGGTGAATGGCGTCAC
AS-HT-F3	tcgtcggcagcgtcagatgtgtataagagacagGGCCTTCTGCATTCCTCCAG
AS-HT-R3	gtctcgtgggctcggagatgtgtataagagacagTTCTGAGGGGAAACACCAGC
AS-HT-F4	tcgtcggcagcgtcagatgtgtataagagacagGCTGGGTCGTCGATGCTC
AS-HT-R4	gtctcgtgggctcggagatgtgtataagagacagCTCACCGCGCTGCAACTG
AS-HT-F5	tcgtcggcagcgtcagatgtgtataagagacagCGCTGACAATCTCCTCTCCC
AS-HT-R5	gtctcgtgggctcggagatgtgtataagagacagGTCCACCTGCCTCTTCCTG
AS-HT-F6	tcgtcggcagcgtcagatgtgtataagagacagCTGTCCGGGAAGACACCTAC
AS-HT-R6	gtctcgtgggctcggagatgtgtataagagacagCCCAGCAGCTCTGTCTGAAA
AS-HT-F7	tcgtcggcagcgtcagatgtgtataagagacagCTTGGGCTGGGGATATAGGC
AS-HT-R7	gtctcgtgggctcggagatgtgtataagagacagCAGGAGGAGGAGGCGGAG
AS-HT-F8	tcgtcggcagcgtcagatgtgtataagagacagAGGTGCACGATCTCCCG
AS-HT-R8	gtctcgtgggctcggagatgtgtataagagacagCGGAGCGGGAGGGTGA
AS-HT-F9	tcgtcggcagcgtcagatgtgtataagagacagGATCTTGCCGCTGTCGCCAC
AS-HT-R9	gtctcgtgggctcggagatgtgtataagagacagGGGGCCAGCAAGCAGCAG
AS-HT-F10	tcgtcggcagcgtcagatgtgtataagagacagAGGTACTCAACATGCTGAAATTCG
AS-HT-R10	gtctcgtgggctcggagatgtgtataagagacagGGGAAAACAAAGAAAAGTCAGAAGG
AS-HT-F11	tcgtcggcagcgtcagatgtgtataagagacagGCTGAACTGCTACGGGCA
AS-HT-R11	gtctcgtgggctcggagatgtgtataagagacagTCGGCGCCGCTCCAC
AS-HT-F12	tcgtcggcagcgtcagatgtgtataagagacagTGCACTCAAACTATCCATGTCAAA
AS-HT-R12	gtctcgtgggctcggagatgtgtataagagacagTTCCAGTTCCCATGACAGGTG
AS-HT-F13	tcgtcggcagcgtcagatgtgtataagagacagCGCAACTTCCACACCTTCAG
AS-HT-R13	gtctcgtgggctcggagatgtgtataagagacagGCCCAGGACTCACCTTGATG
AS-HT-F14	tcgtcggcagcgtcagatgtgtataagagacagTGCAGCCGTGAATCAGAGAA
AS-HT-R14	gtctcgtgggctcggagatgtgtataagagacagTTCACCTACCACCTCCAGCG
E50-HT-F1	tcgtcggcagcgtcagatgtgtataagagacagACCAAGTCTAATATAGCGGCTT
E50-HT-R1	gtctcgtgggctcggagatgtgtataagagacagACAGAATTCAAACAACAGTAACAGA
E50-HT-F2	tcgtcggcagcgtcagatgtgtataagagacagCTGGTAACAAGTTCAGGGTTC
E50-HT-R2	gtctcgtgggctcggagatgtgtataagagacagCTGAAGATGCCATCACAAGC
E50-HT-F3	tcgtcggcagcgtcagatgtgtataagagacagCAGCCACAGCAGCGGG
E50-HT-R3	gtctcgtgggctcggagatgtgtataagagacagCTGGTGCTGCTGAACTTCCT
E50-HT-F4	tcgtcggcagcgtcagatgtgtataagagacagCTCTTTCTTGCGGCACGATG
E50-HT-R4	gtctcgtgggctcggagatgtgtataagagacagACACCAGCACCTCGATCTTC
SP-HT-F1	tcgtcggcagcgtcagatgtgtataagagacagCAGCCCAACCCGCAAAAC
SP-HT-R1	gtctcgtgggctcggagatgtgtataagagacagCGGTGCCATCAAGCCTTCT
SP-HT-F2	tcgtcggcagcgtcagatgtgtataagagacagCCATCCGGCTTCTTCTTCTGT
SP-HT-R2	gtctcgtgggctcggagatgtgtataagagacagACAGGTCTGTAAGGCGGAGT
SP-HT-F3	tcgtcggcagcgtcagatgtgtataagagacagGCAGTGTCTGTCTACCACCC
SP-HT-R3	gtctcgtgggctcggagatgtgtataagagacagCCTCCACTCTCACATGGCTT
SP-HT-F4	tcgtcggcagcgtcagatgtgtataagagacagTCCCAGGGCATTGGATATTGA
SP-HT-R4	gtctcgtgggctcggagatgtgtataagagacagCTCCCAAGATGTGACCTCTCC
SP-HT-F5	tcgtcggcagcgtcagatgtgtataagagacagCCACACAACAGCTGAATCCG
SP-HT-R5	gtctcgtgggctcggagatgtgtataagagacagTCAGTGTGGTGGTCTCAAGG
SP-HT-F6	tcgtcggcagcgtcagatgtgtataagagacagTGGGGGAATTTCCAGTGGTC
SP-HT-R6	gtctcgtgggctcggagatgtgtataagagacagTGTGTCAAGAGGCAGGGAAC
SP-HT-F7	tcgtcggcagcgtcagatgtgtataagagacagTGAATCATAGAAAGAGAGACTTCCT
SP-HT-R7	gtctcgtgggctcggagatgtgtataagagacagGGAGGAAACGTTACCAGCAG
SP-HT-F8	tcgtcggcagcgtcagatgtgtataagagacagCCTGTGACACTCAGCCTCTG
SP-HT-R8	gtctcgtgggctcggagatgtgtataagagacagCGGAGTGTCAAGCACGACT

## Sheet: Table S10.
Table S10. Detailed information on signal for each mouse/ROI
Image Number	ROI	Image Layer	Total Flux [p/s]	Avg Radiance [p/s/cm²/sr]	Stdev Radiance	Min Radiance	Max Radiance
WZ20170717151243_001A	ROI 1	Overlay	13400000	116000	207000	413	1440000
WZ20170717151243_001A	ROI 2	Overlay	8230000	71600	135000	-628	979000
WZ20170717151243_001A	ROI 3	Overlay	109000	950	1190	-2730	5690
WZ20170721141918_001A	ROI 4	Overlay	4350000	35600	64500	-590	420000
WZ20170721141918_001A	ROI 5	Overlay	4140000	37900	73800	-604	567000
WZ20170721141918_001A	ROI 6	Overlay	139000	1210	882	-1160	4680
WZ20170725140706_001A	ROI 7	Overlay	2920000	24400	41200	-326	260000
WZ20170725140706_001A	ROI 8	Overlay	2030000	17700	27500	-1810	183000
WZ20170725140706_001A	ROI 9	Overlay	151000	1290	1010	-1820	5970
WZ20170728141138_001A	ROI 10	Overlay	2190000	19100	30300	-668	158000
WZ20170728141138_001A	ROI 11	Overlay	1490000	12900	17900	-568	104000
WZ20170728141138_001A	ROI 12	Overlay	159000	1380	1100	-1780	4820
